# Supplementary material for: Rifamycin-Related Polyketides from a Marine-Derived Bacterium Salinispora arenicola and Their Cytotoxic Activity
Source: Mar Drugs. 2023 Sep 15;21(9):494. doi: 10.3390/md21090494 (PMC10532523; doi:10.3390/md21090494)
Supplement: Supplementary file 1 [file marinedrugs-21-00494-s001.zip]

Archive with 1 entries (1 files):
- marinedrugs-2579795-supplementary.pdf
